# Supplementary material for: Temperature-Associated Prevalence and Multidrug Resistance of blaNDM-Positive E. coli in Livestock Farms in Xinjiang, China
Source: Animals (Basel). 2026 Jul 8;16(14):2113. doi: 10.3390/ani16142113 (PMC13403960; doi:10.3390/ani16142113)
Supplement: Supplementary file 1 [file animals-16-02113-s001.zip › Supplementary Table S3.xlsx]

## Sheet: Sheet1
Antimicrobial Susceptibility Testing Results for blaNDM-positive E. coli
Region	Sample source	Sample Number	polymyxin (PE)	imipenem (IPM)	tigecycline (TIG)	ampicillin (AMP)	amikacin (AMK)	gentamicin (GEN)	tetracycline (TET)	florfenicol (FFC)	enrofloxacin (ENR)	ceftiofur (CFF)
Tacheng Prefecture	laying hens fecal	1	2	>16	0.25	>128	4	16	>64	>64	>16	>32
Tacheng Prefecture	laying hens fecal	2	2	>16	0.25	>128	2	16	>64	>64	4	>32
Tacheng Prefecture	laying hens fecal	3	2	>16	0.5	>128	4	16	>64	>64	2	>32
Tacheng Prefecture	laying hens fecal	4	2	>16	0.25	>128	2	16	>64	>64	4	>32
Tacheng Prefecture	laying hens fecal	5	2	>16	0.25	>128	2	16	>64	>64	4	>32
Tacheng Prefecture	laying hens fecal	6	2	>16	0.25	>128	4	16	>64	>64	4	>32
Tacheng Prefecture	laying hens fecal	7	2	>16	0.5	>128	2	16	>64	>64	4	>32
Tacheng Prefecture	laying hens fecal	8	2	>16	0.5	>128	2	16	>64	>64	4	>32
Tacheng Prefecture	laying hens fecal	9	2	>16	0.25	>128	2	64	>64	>64	4	>32
Tacheng Prefecture	laying hens fecal	10	2	>16	0.5	>128	4	16	64	>64	>16	>32
Tacheng Prefecture	laying hens fecal	11	2	>16	0.5	>128	4	>64	>64	>64	>16	>32
Tacheng Prefecture	laying hens fecal	12	2	>16	0.125	>128	2	16	>64	>64	4	>32
Tacheng Prefecture	laying hens fecal	13	2	>16	0.25	>128	2	32	>64	>64	4	>32
Tacheng Prefecture	laying hens fecal	14	2	>16	0.25	>128	2	16	>64	>64	4	>32
Tacheng Prefecture	laying hens fecal	15	2	>16	0.25	>128	2	16	>64	>64	8	>32
Tacheng Prefecture	laying hens fecal	16	2	>16	0.5	>128	2	16	>64	>64	4	>32
Tacheng Prefecture	laying hens fecal	17	2	>16	0.25	>128	2	16	>64	>64	4	>32
Tacheng Prefecture	laying hens fecal	18	2	>16	0.25	>128	4	16	>64	>64	4	>32
Tacheng Prefecture	laying hens fecal	19	2	>16	0.25	>128	2	32	>64	>64	4	>32
Tacheng Prefecture	laying hens fecal	20	2	>16	0.25	>128	2	16	>64	>64	4	>32
Tacheng Prefecture	laying hens fecal	21	2	>16	0.25	>128	2	16	>64	>64	4	>32
Tacheng Prefecture	laying hens fecal	22	2	>16	0.25	>128	4	16	>64	>64	4	>32
Tacheng Prefecture	laying hens fecal	23	2	>16	0.25	>128	2	16	>64	>64	4	>32
Tacheng Prefecture	laying hens fecal	24	2	>16	0.25	>128	4	16	>64	>64	4	>32
Tacheng Prefecture	laying hens fecal	25	2	>16	0.25	>128	2	16	>64	>64	4	>32
Tacheng Prefecture	laying hens fecal	26	2	>16	0.25	>128	2	16	>64	>64	4	>32
Tacheng Prefecture	laying hens fecal	27	2	>16	0.25	>128	2	16	>64	>64	4	>32
Tacheng Prefecture	laying hens fecal	28	2	>16	0.25	>128	4	16	32	>64	2	>32
Tacheng Prefecture	laying hens fecal	29	2	>16	0.25	>128	4	16	32	>64	4	>32
Tacheng Prefecture	laying hens fecal	30	2	>16	0.25	>128	4	16	>64	>64	4	>32
Tacheng Prefecture	laying hens fecal	31	2	>16	0.25	>128	2	16	>64	>64	4	>32
Tacheng Prefecture	laying hens fecal	32	2	>16	0.25	>128	2	16	>64	>64	4	>32
Tacheng Prefecture	laying hens fecal	33	2	>16	0.25	>128	2	16	>64	>64	4	>32
Tacheng Prefecture	laying hens fecal	34	2	>16	0.25	>128	2	16	>64	>64	4	>32
Tacheng Prefecture	laying hens fecal	35	2	>16	0.25	>128	4	16	>64	>64	4	>32
Tacheng Prefecture	laying hens fecal	36	2	>16	0.25	>128	4	16	32	>64	2	>32
Tacheng Prefecture	laying hens fecal	37	2	>16	0.25	>128	4	16	>64	>64	4	>32
Tacheng Prefecture	laying hens fecal	38	2	>16	0.25	>128	2	16	>64	>64	4	>32
Tacheng Prefecture	laying hens fecal	39	2	>16	0.25	>128	2	16	>64	>64	4	>32
Tacheng Prefecture	laying hens fecal	40	2	>16	0.25	>128	2	16	>64	>64	4	>32
Tacheng Prefecture	laying hens fecal	41	2	>16	0.25	>128	2	16	>64	>64	4	>32
Tacheng Prefecture	laying hens fecal	42	2	>16	0.25	>128	4	16	>64	>64	4	>32
Tacheng Prefecture	laying hens fecal	43	4	>16	0.25	>128	2	16	>64	>64	2	>32
Tacheng Prefecture	laying hens fecal	44	2	>16	0.25	>128	2	32	>64	>64	16	>32
Tacheng Prefecture	laying hens fecal	45	2	>16	1	>128	2	64	>64	>64	>16	>32
Tacheng Prefecture	laying hens fecal	46	2	>16	0.25	>128	2	16	>64	>64	>16	>32
Tacheng Prefecture	laying hens fecal	47	2	>16	0.25	>128	4	16	>64	>64	2	>32
Tacheng Prefecture	laying hens fecal	48	2	>16	0.25	>128	4	16	>64	>64	2	>32
Tacheng Prefecture	laying hens fecal	49	2	>16	0.5	>128	4	16	>64	>64	2	>32
Tacheng Prefecture	laying hens fecal	50	2	>16	0.5	>128	2	16	>64	>64	2	>32
Tacheng Prefecture	laying hens fecal	51	2	>16	0.25	>128	2	16	>64	>64	4	>32
Tacheng Prefecture	laying hens fecal	52	2	>16	0.25	>128	2	16	>64	>64	>16	>32
Tacheng Prefecture	laying hens fecal	53	4	>16	0.25	>128	2	16	>64	>64	>16	>32
Tacheng Prefecture	laying hens fecal	54	2	>16	0.25	>128	2	16	>64	>64	4	>32
Tacheng Prefecture	laying hens fecal	55	2	>16	0.5	>128	2	16	>64	>64	4	>32
Tacheng Prefecture	laying hens fecal	56	2	>16	0.5	>128	4	16	>64	>64	2	>32
Tacheng Prefecture	laying hens fecal	57	2	>16	0.5	>128	4	16	>64	64	4	>32
Tacheng Prefecture	laying hens fecal	58	2	>16	0.5	>128	2	16	>64	>64	16	>32
Tacheng Prefecture	laying hens fecal	59	2	>16	0.25	>128	2	16	>64	>64	8	>32
Tacheng Prefecture	laying hens fecal	60	>16	>16	0.25	>128	2	16	>64	>64	>16	>32
Tacheng Prefecture	laying hens fecal	61	2	>16	0.25	>128	2	16	>64	>64	8	>32
Tacheng Prefecture	laying hens fecal	62	2	>16	0.25	>128	2	16	>64	>64	8	>32
Tacheng Prefecture	laying hens fecal	63	2	>16	0.5	>128	2	16	>64	>64	8	>32
Tacheng Prefecture	laying hens fecal	64	2	>16	0.5	>128	4	16	>64	>64	8	>32
Tacheng Prefecture	laying hens fecal	65	2	>16	0.5	>128	2	16	>64	>64	8	>32
Tacheng Prefecture	laying hens fecal	66	2	>16	0.5	>128	4	16	>64	>64	8	>32
Tacheng Prefecture	laying hens fecal	67	2	>16	1	>128	2	16	>64	>64	16	>32
Tacheng Prefecture	laying hens fecal	68	4	>16	0.5	>128	2	16	>64	>64	8	>32
Tacheng Prefecture	laying hens fecal	69	2	>16	0.5	>128	2	16	>64	>64	4	>32
Tacheng Prefecture	laying hens fecal	70	2	>16	0.5	>128	2	16	>64	>64	4	>32
Tacheng Prefecture	laying hens fecal	71	2	>16	1	>128	2	16	>64	>64	8	>32
Tacheng Prefecture	laying hens fecal	72	2	>16	0.5	>128	4	16	>64	>64	8	>32
Tacheng Prefecture	laying hens fecal	73	2	>16	1	>128	1	16	>64	>64	16	>32
Tacheng Prefecture	laying hens fecal	74	2	>16	0.5	>128	2	16	>64	>64	16	>32
Tacheng Prefecture	laying hens fecal	75	4	>16	0.5	>128	2	16	>64	>64	8	>32
Tacheng Prefecture	laying hens fecal	76	2	>16	0.5	>128	2	32	>64	>64	2	>32
Tacheng Prefecture	laying hens fecal	77	2	>16	0.5	>128	2	16	>64	>64	4	>32
Tacheng Prefecture	laying hens fecal	78	2	>16	0.5	>128	4	16	>64	>64	4	>32
Tacheng Prefecture	laying hens fecal	79	2	>16	0.5	>128	2	16	>64	>64	4	>32
Tacheng Prefecture	laying hens fecal	80	2	>16	0.5	>128	1	16	>64	>64	4	>32
Tacheng Prefecture	laying hens fecal	81	2	>16	0.5	>128	1	16	>64	>64	16	>32
Tacheng Prefecture	laying hens fecal	82	2	>16	0.5	>128	4	64	>64	>64	4	>32
Tacheng Prefecture	laying hens fecal	83	4	>16	0.5	>128	4	16	>64	>64	4	>32
Tacheng Prefecture	laying hens fecal	84	4	>16	0.5	>128	2	16	>64	>64	4	>32
Tacheng Prefecture	laying hens fecal	85	4	>16	0.5	>128	2	16	>64	>64	>16	>32
Tacheng Prefecture	laying hens fecal	86	2	>16	0.5	>128	2	16	>64	>64	8	>32
Tacheng Prefecture	laying hens fecal	87	2	>16	0.5	>128	2	16	>64	>64	4	>32
Tacheng Prefecture	laying hens fecal	88	4	>16	0.25	>128	2	16	>64	>64	16	>32
Tacheng Prefecture	laying hens fecal	89	4	>16	0.25	>128	4	16	>64	>64	>16	>32
Tacheng Prefecture	laying hens fecal	90	2	>16	1	>128	4	16	>64	>64	16	>32
Tacheng Prefecture	laying hens fecal	91	4	>16	0.5	>128	4	16	>64	>64	16	>32
Tacheng Prefecture	laying hen farm environment	92	2	>16	0.5	>128	2	16	>64	>64	>16	>32
Tacheng Prefecture	laying hens fecal	93	2	>16	0.5	>128	2	16	64	>64	>16	>32
Tacheng Prefecture	laying hens fecal	94	8	>16	0.5	>128	2	16	>64	>64	>16	>32
Tacheng Prefecture	laying hens fecal	95	8	>16	1	>128	8	32	>64	>64	>16	>32
Tacheng Prefecture	laying hens fecal	96	4	>16	0.25	>128	4	16	>64	>64	>16	>32
Tacheng Prefecture	laying hens fecal	97	4	>16	1	>128	4	16	64	>64	>16	>32
Tacheng Prefecture	laying hens fecal	98	4	>16	4	>128	4	32	>64	>64	>16	>32
Tacheng Prefecture	laying hens fecal	99	4	>16	0.5	>128	16	32	>64	>64	>16	>32
Tacheng Prefecture	laying hens fecal	100	4	>16	0.5	>128	2	32	>64	>64	>16	>32
Tacheng Prefecture	laying hens fecal	101	4	>16	0.5	>128	2	16	>64	>64	>16	>32
Tacheng Prefecture	laying hens fecal	102	2	>16	0.5	>128	4	32	>64	>64	>16	>32
Tacheng Prefecture	laying hens fecal	103	2	>16	0.5	>128	2	16	>64	>64	16	>32
Tacheng Prefecture	laying hens fecal	104	2	>16	0.5	>128	2	16	>64	>64	16	>32
Tacheng Prefecture	laying hens fecal	105	2	>16	0.5	>128	4	32	>64	>64	16	>32
Tacheng Prefecture	laying hens fecal	106	4	>16	0.5	>128	4	32	>64	>64	16	>32
Tacheng Prefecture	laying hens fecal	107	2	>16	0.5	>128	16	32	>64	>64	16	>32
Tacheng Prefecture	laying hens fecal	108	8	>16	0.5	>128	2	32	>64	>64	>16	>32
Tacheng Prefecture	laying hens fecal	109	2	>16	1	>128	2	32	>64	>64	>16	>32
Tacheng Prefecture	laying hens fecal	110	2	>16	0.5	>128	2	32	>64	>64	>16	>32
Tacheng Prefecture	laying hens fecal	111	2	>16	0.5	>128	2	32	>64	>64	16	>32
Tacheng Prefecture	laying hens fecal	112	2	>16	4	>128	64	32	>64	>64	>16	>32
Tacheng Prefecture	laying hens fecal	113	2	>16	0.5	>128	4	64	>64	32	>16	>32
Tacheng Prefecture	laying hens fecal	114	2	>16	4	>128	16	32	>64	>64	>16	>32
Tacheng Prefecture	laying hens fecal	115	2	>16	0.25	>128	16	32	>64	>64	>16	>32
Tacheng Prefecture	laying hens fecal	116	4	>16	0.5	>128	8	32	>64	>64	8	>32
Tacheng Prefecture	laying hens fecal	117	>16	>16	4	>128	16	32	>64	>64	>16	>32
Tacheng Prefecture	laying hens fecal	118	2	>16	1	>128	2	32	>64	>64	>16	>32
Tacheng Prefecture	laying hens fecal	119	2	>16	0.5	>128	2	32	>64	>64	>16	>32
Bortala Mongol Autonomous Prefecture	cattle fecal	120	>16	8	8	>128	2	64	>64	>64	>16	>32
Bortala Mongol Autonomous Prefecture	cattle fecal	121	>16	16	4	>128	8	64	>64	>64	>16	>32
Changji Hui Autonomous Prefecture	laying hens fecal	122	2	>16	4	>128	16	32	>64	>64	>16	>32
Changji Hui Autonomous Prefecture	laying hens fecal	123	4	>16	1	>128	2	>64	>64	>64	>16	>32
Changji Hui Autonomous Prefecture	laying hens fecal	124	4	>16	0.5	>128	16	32	>64	>64	>16	>32
Changji Hui Autonomous Prefecture	laying hens fecal	125	2	>16	0.5	>128	2	64	>64	>64	>16	>32
Changji Hui Autonomous Prefecture	laying hens fecal	126	2	>16	1	>128	2	32	>64	>64	>16	>32
Changji Hui Autonomous Prefecture	laying hens fecal	127	2	>16	0.5	>128	8	32	>64	>64	>16	>32
Changji Hui Autonomous Prefecture	laying hens fecal	128	2	>16	0.25	>128	8	64	>64	>64	>16	>32
Changji Hui Autonomous Prefecture	laying hens fecal	129	2	>16	0.25	>128	8	64	>64	>64	>16	>32
Changji Hui Autonomous Prefecture	laying hens fecal	130	2	>16	1	>128	4	0.5	>64	>64	16	>32
Changji Hui Autonomous Prefecture	laying hens fecal	131	2	>16	0.5	>128	4	64	>64	>64	>16	>32
Changji Hui Autonomous Prefecture	laying hens fecal	132	2	>16	1	>128	8	64	>64	>64	>16	>32
Changji Hui Autonomous Prefecture	laying hens fecal	133	4	>16	1	>128	2	64	>64	>64	>16	>32
Changji Hui Autonomous Prefecture	laying hens fecal	134	2	>16	0.5	>128	2	64	>64	>64	16	>32
Changji Hui Autonomous Prefecture	swines fecal	135	4	>16	8	>128	1	16	>64	>64	16	>32
Changji Hui Autonomous Prefecture	swines fecal	136	4	4	0.25	>128	1	16	>64	>64	>16	>32
Changji Hui Autonomous Prefecture	swines fecal	137	16	4	1	>128	1	16	>64	>64	>16	>32
Changji Hui Autonomous Prefecture	swines fecal	138	8	>16	1	>128	2	16	>64	>64	2	>32
Changji Hui Autonomous Prefecture	swines fecal	139	2	>16	0.25	>128	2	0.5	>64	>64	2	>32
Changji Hui Autonomous Prefecture	pigeon farm environment	140	2	>16	0.5	>128	4	64	>64	>64	2	>32

## Sheet: Sheet2
Antimicrobial Susceptibility Testing Results for blaNDM-positive E. coli
Region	Sample source	Sample Number	polymyxin (PE)	imipenem (IPM)	tigecycline (TIG)	ampicillin (AMP)	amikacin (AMK)	gentamicin (GEN)	tetracycline (TET)	florfenicol (FFC)	enrofloxacin (ENR)	ceftiofur (CFF)
Tacheng Prefecture	laying hens fecal	1	S	R	S	R	S	R	R	R	R	R
Tacheng Prefecture	laying hens fecal	2	S	R	S	R	S	R	R	R	R	R
Tacheng Prefecture	laying hens fecal	3	S	R	S	R	S	R	R	R	R	R
Tacheng Prefecture	laying hens fecal	4	S	R	S	R	S	R	R	R	R	R
Tacheng Prefecture	laying hens fecal	5	S	R	S	R	S	R	R	R	R	R
Tacheng Prefecture	laying hens fecal	6	S	R	S	R	S	R	R	R	R	R
Tacheng Prefecture	laying hens fecal	7	S	R	S	R	S	R	R	R	R	R
Tacheng Prefecture	laying hens fecal	8	S	R	S	R	S	R	R	R	R	R
Tacheng Prefecture	laying hens fecal	9	S	R	S	R	S	R	R	R	R	R
Tacheng Prefecture	laying hens fecal	10	S	R	S	R	S	R	R	R	R	R
Tacheng Prefecture	laying hens fecal	11	S	R	S	R	S	R	R	R	R	R
Tacheng Prefecture	laying hens fecal	12	S	R	S	R	S	R	R	R	R	R
Tacheng Prefecture	laying hens fecal	13	S	R	S	R	S	R	R	R	R	R
Tacheng Prefecture	laying hens fecal	14	S	R	S	R	S	R	R	R	R	R
Tacheng Prefecture	laying hens fecal	15	S	R	S	R	S	R	R	R	R	R
Tacheng Prefecture	laying hens fecal	16	S	R	S	R	S	R	R	R	R	R
Tacheng Prefecture	laying hens fecal	17	S	R	S	R	S	R	R	R	R	R
Tacheng Prefecture	laying hens fecal	18	S	R	S	R	S	R	R	R	R	R
Tacheng Prefecture	laying hens fecal	19	S	R	S	R	S	R	R	R	R	R
Tacheng Prefecture	laying hens fecal	20	S	R	S	R	S	R	R	R	R	R
Tacheng Prefecture	laying hens fecal	21	S	R	S	R	S	R	R	R	R	R
Tacheng Prefecture	laying hens fecal	22	S	R	S	R	S	R	R	R	R	R
Tacheng Prefecture	laying hens fecal	23	S	R	S	R	S	R	R	R	R	R
Tacheng Prefecture	laying hens fecal	24	S	R	S	R	S	R	R	R	R	R
Tacheng Prefecture	laying hens fecal	25	S	R	S	R	S	R	R	R	R	R
Tacheng Prefecture	laying hens fecal	26	S	R	S	R	S	R	R	R	R	R
Tacheng Prefecture	laying hens fecal	27	S	R	S	R	S	R	R	R	R	R
Tacheng Prefecture	laying hens fecal	28	S	R	S	R	S	R	R	R	R	R
Tacheng Prefecture	laying hens fecal	29	S	R	S	R	S	R	R	R	R	R
Tacheng Prefecture	laying hens fecal	30	S	R	S	R	S	R	R	R	R	R
Tacheng Prefecture	laying hens fecal	31	S	R	S	R	S	R	R	R	R	R
Tacheng Prefecture	laying hens fecal	32	S	R	S	R	S	R	R	R	R	R
Tacheng Prefecture	laying hens fecal	33	S	R	S	R	S	R	R	R	R	R
Tacheng Prefecture	laying hens fecal	34	S	R	S	R	S	R	R	R	R	R
Tacheng Prefecture	laying hens fecal	35	S	R	S	R	S	R	R	R	R	R
Tacheng Prefecture	laying hens fecal	36	S	R	S	R	S	R	R	R	R	R
Tacheng Prefecture	laying hens fecal	37	S	R	S	R	S	R	R	R	R	R
Tacheng Prefecture	laying hens fecal	38	S	R	S	R	S	R	R	R	R	R
Tacheng Prefecture	laying hens fecal	39	S	R	S	R	S	R	R	R	R	R
Tacheng Prefecture	laying hens fecal	40	S	R	S	R	S	R	R	R	R	R
Tacheng Prefecture	laying hens fecal	41	S	R	S	R	S	R	R	R	R	R
Tacheng Prefecture	laying hens fecal	42	S	R	S	R	S	R	R	R	R	R
Tacheng Prefecture	laying hens fecal	43	R	R	S	R	S	R	R	R	R	R
Tacheng Prefecture	laying hens fecal	44	S	R	S	R	S	R	R	R	R	R
Tacheng Prefecture	laying hens fecal	45	S	R	S	R	S	R	R	R	R	R
Tacheng Prefecture	laying hens fecal	46	S	R	S	R	S	R	R	R	R	R
Tacheng Prefecture	laying hens fecal	47	S	R	S	R	S	R	R	R	R	R
Tacheng Prefecture	laying hens fecal	48	S	R	S	R	S	R	R	R	R	R
Tacheng Prefecture	laying hens fecal	49	S	R	S	R	S	R	R	R	R	R
Tacheng Prefecture	laying hens fecal	50	S	R	S	R	S	R	R	R	R	R
Tacheng Prefecture	laying hens fecal	51	S	R	S	R	S	R	R	R	R	R
Tacheng Prefecture	laying hens fecal	52	S	R	S	R	S	R	R	R	R	R
Tacheng Prefecture	laying hens fecal	53	R	R	S	R	S	R	R	R	R	R
Tacheng Prefecture	laying hens fecal	54	S	R	S	R	S	R	R	R	R	R
Tacheng Prefecture	laying hens fecal	55	S	R	S	R	S	R	R	R	R	R
Tacheng Prefecture	laying hens fecal	56	S	R	S	R	S	R	R	R	R	R
Tacheng Prefecture	laying hens fecal	57	S	R	S	R	S	R	R	R	R	R
Tacheng Prefecture	laying hens fecal	58	S	R	S	R	S	R	R	R	R	R
Tacheng Prefecture	laying hens fecal	59	S	R	S	R	S	R	R	R	R	R
Tacheng Prefecture	laying hens fecal	60	R	R	S	R	S	R	R	R	R	R
Tacheng Prefecture	laying hens fecal	61	S	R	S	R	S	R	R	R	R	R
Tacheng Prefecture	laying hens fecal	62	S	R	S	R	S	R	R	R	R	R
Tacheng Prefecture	laying hens fecal	63	S	R	S	R	S	R	R	R	R	R
Tacheng Prefecture	laying hens fecal	64	S	R	S	R	S	R	R	R	R	R
Tacheng Prefecture	laying hens fecal	65	S	R	S	R	S	R	R	R	R	R
Tacheng Prefecture	laying hens fecal	66	S	R	S	R	S	R	R	R	R	R
Tacheng Prefecture	laying hens fecal	67	S	R	S	R	S	R	R	R	R	R
Tacheng Prefecture	laying hens fecal	68	R	R	S	R	S	R	R	R	R	R
Tacheng Prefecture	laying hens fecal	69	S	R	S	R	S	R	R	R	R	R
Tacheng Prefecture	laying hens fecal	70	S	R	S	R	S	R	R	R	R	R
Tacheng Prefecture	laying hens fecal	71	S	R	S	R	S	R	R	R	R	R
Tacheng Prefecture	laying hens fecal	72	S	R	S	R	S	R	R	R	R	R
Tacheng Prefecture	laying hens fecal	73	S	R	S	R	S	R	R	R	R	R
Tacheng Prefecture	laying hens fecal	74	S	R	S	R	S	R	R	R	R	R
Tacheng Prefecture	laying hens fecal	75	R	R	S	R	S	R	R	R	R	R
Tacheng Prefecture	laying hens fecal	76	S	R	S	R	S	R	R	R	R	R
Tacheng Prefecture	laying hens fecal	77	S	R	S	R	S	R	R	R	R	R
Tacheng Prefecture	laying hens fecal	78	S	R	S	R	S	R	R	R	R	R
Tacheng Prefecture	laying hens fecal	79	S	R	S	R	S	R	R	R	R	R
Tacheng Prefecture	laying hens fecal	80	S	R	S	R	S	R	R	R	R	R
Tacheng Prefecture	laying hens fecal	81	S	R	S	R	S	R	R	R	R	R
Tacheng Prefecture	laying hens fecal	82	S	R	S	R	S	R	R	R	R	R
Tacheng Prefecture	laying hens fecal	83	R	R	S	R	S	R	R	R	R	R
Tacheng Prefecture	laying hens fecal	84	R	R	S	R	S	R	R	R	R	R
Tacheng Prefecture	laying hens fecal	85	R	R	S	R	S	R	R	R	R	R
Tacheng Prefecture	laying hens fecal	86	S	R	S	R	S	R	R	R	R	R
Tacheng Prefecture	laying hens fecal	87	S	R	S	R	S	R	R	R	R	R
Tacheng Prefecture	laying hens fecal	88	R	R	S	R	S	R	R	R	R	R
Tacheng Prefecture	laying hens fecal	89	R	R	S	R	S	R	R	R	R	R
Tacheng Prefecture	laying hens fecal	90	S	R	S	R	S	R	R	R	R	R
Tacheng Prefecture	laying hens fecal	91	R	R	S	R	S	R	R	R	R	R
Tacheng Prefecture	laying hen farm environment	92	S	R	S	R	S	R	R	R	R	R
Tacheng Prefecture	laying hens fecal	93	S	R	S	R	S	R	R	R	R	R
Tacheng Prefecture	laying hens fecal	94	R	R	S	R	S	R	R	R	R	R
Tacheng Prefecture	laying hens fecal	95	R	R	S	R	S	R	R	R	R	R
Tacheng Prefecture	laying hens fecal	96	R	R	S	R	S	R	R	R	R	R
Tacheng Prefecture	laying hens fecal	97	R	R	S	R	S	R	R	R	R	R
Tacheng Prefecture	laying hens fecal	98	R	R	R	R	S	R	R	R	R	R
Tacheng Prefecture	laying hens fecal	99	R	R	S	R	S	R	R	R	R	R
Tacheng Prefecture	laying hens fecal	100	R	R	S	R	S	R	R	R	R	R
Tacheng Prefecture	laying hens fecal	101	R	R	S	R	S	R	R	R	R	R
Tacheng Prefecture	laying hens fecal	102	S	R	S	R	S	R	R	R	R	R
Tacheng Prefecture	laying hens fecal	103	S	R	S	R	S	R	R	R	R	R
Tacheng Prefecture	laying hens fecal	104	S	R	S	R	S	R	R	R	R	R
Tacheng Prefecture	laying hens fecal	105	S	R	S	R	S	R	R	R	R	R
Tacheng Prefecture	laying hens fecal	106	R	R	S	R	S	R	R	R	R	R
Tacheng Prefecture	laying hens fecal	107	S	R	S	R	S	R	R	R	R	R
Tacheng Prefecture	laying hens fecal	108	R	R	S	R	S	R	R	R	R	R
Tacheng Prefecture	laying hens fecal	109	S	R	S	R	S	R	R	R	R	R
Tacheng Prefecture	laying hens fecal	110	S	R	S	R	S	R	R	R	R	R
Tacheng Prefecture	laying hens fecal	111	S	R	S	R	S	R	R	R	R	R
Tacheng Prefecture	laying hens fecal	112	S	R	R	R	R	R	R	R	R	R
Tacheng Prefecture	laying hens fecal	113	S	R	S	R	S	R	R	R	R	R
Tacheng Prefecture	laying hens fecal	114	S	R	R	R	S	R	R	R	R	R
Tacheng Prefecture	laying hens fecal	115	S	R	S	R	S	R	R	R	R	R
Tacheng Prefecture	laying hens fecal	116	R	R	S	R	S	R	R	R	R	R
Tacheng Prefecture	laying hens fecal	117	R	R	R	R	S	R	R	R	R	R
Tacheng Prefecture	laying hens fecal	118	S	R	S	R	S	R	R	R	R	R
Tacheng Prefecture	laying hens fecal	119	S	R	S	R	S	R	R	R	R	R
Bortala Mongol Autonomous Prefecture	cattle fecal	120	R	R	R	R	S	R	R	R	R	R
Bortala Mongol Autonomous Prefecture	cattle fecal	121	R	R	R	R	S	R	R	R	R	R
Changji Hui Autonomous Prefecture	laying hens fecal	122	S	R	R	R	S	R	R	R	R	R
Changji Hui Autonomous Prefecture	laying hens fecal	123	R	R	S	R	S	R	R	R	R	R
Changji Hui Autonomous Prefecture	laying hens fecal	124	R	R	S	R	S	R	R	R	R	R
Changji Hui Autonomous Prefecture	laying hens fecal	125	S	R	S	R	S	R	R	R	R	R
Changji Hui Autonomous Prefecture	laying hens fecal	126	S	R	S	R	S	R	R	R	R	R
Changji Hui Autonomous Prefecture	laying hens fecal	127	S	R	S	R	S	R	R	R	R	R
Changji Hui Autonomous Prefecture	laying hens fecal	128	S	R	S	R	S	R	R	R	R	R
Changji Hui Autonomous Prefecture	laying hens fecal	129	S	R	S	R	S	R	R	R	R	R
Changji Hui Autonomous Prefecture	laying hens fecal	130	S	R	S	R	S	S	R	R	R	R
Changji Hui Autonomous Prefecture	laying hens fecal	131	S	R	S	R	S	R	R	R	R	R
Changji Hui Autonomous Prefecture	laying hens fecal	132	S	R	S	R	S	R	R	R	R	R
Changji Hui Autonomous Prefecture	laying hens fecal	133	R	R	S	R	S	R	R	R	R	R
Changji Hui Autonomous Prefecture	laying hens fecal	134	S	R	S	R	S	R	R	R	R	R
Changji Hui Autonomous Prefecture	swines fecal	135	R	R	R	R	S	R	R	R	R	R
Changji Hui Autonomous Prefecture	swines fecal	136	R	R	S	R	S	R	R	R	R	R
Changji Hui Autonomous Prefecture	swines fecal	137	R	R	S	R	S	R	R	R	R	R
Changji Hui Autonomous Prefecture	swines fecal	138	R	R	S	R	S	R	R	R	R	R
Changji Hui Autonomous Prefecture	swines fecal	139	S	R	S	R	S	S	R	R	R	R
Changji Hui Autonomous Prefecture	pigeon farm environment	140	S	R	S	R	S	R	R	R	R	R

## Sheet: Sheet3
Detection of ARGs of blaNDM -positive E. coli
Region	Sample source	Sample Number	blaNDM	blaTEM	blaCTX-M	blaSHV	mcr-1	mcr-8	ant(3″)-Ia	aac(6′)-Ib	oqxA	oqxB	qnrS	tet(A)	tet(M)	sul1	sul2	sul3	flor
Tacheng Prefecture	laying hens fecal	1	+	-	-	-	-	-	+	-	-	-	+	+	-	-	-	+	+
Tacheng Prefecture	laying hens fecal	2	+	+	-	-	-	-	+	-	-	-	+	+	-	-	-	+	+
Tacheng Prefecture	laying hens fecal	3	+	+	-	-	-	-	+	-	-	-	+	+	-	-	+	+	+
Tacheng Prefecture	laying hens fecal	4	+	-	-	-	-	-	+	-	-	-	+	+	-	+	-	+	+
Tacheng Prefecture	laying hens fecal	5	+	+	-	-	-	-	+	-	-	-	+	+	-	+	-	+	+
Tacheng Prefecture	laying hens fecal	6	+	+	-	-	-	-	+	-	-	-	+	+	-	+	-	+	-
Tacheng Prefecture	laying hens fecal	7	+	+	-	-	-	-	+	-	-	-	+	+	-	+	-	+	+
Tacheng Prefecture	laying hens fecal	8	+	+	-	-	-	-	+	-	-	-	+	+	-	+	-	-	+
Tacheng Prefecture	laying hens fecal	9	+	+	-	-	-	-	+	-	-	-	+	+	-	+	-	+	+
Tacheng Prefecture	laying hens fecal	10	+	-	-	-	-	-	+	-	-	-	+	+	-	+	-	+	+
Tacheng Prefecture	laying hens fecal	11	+	+	+	-	-	-	+	-	-	-	+	+	-	-	+	+	+
Tacheng Prefecture	laying hens fecal	12	+	+	-	-	-	-	+	-	-	-	+	+	-	+	-	+	+
Tacheng Prefecture	laying hens fecal	13	+	+	-	-	-	-	+	-	-	-	+	+	-	+	-	+	+
Tacheng Prefecture	laying hens fecal	14	+	+	-	-	-	-	+	-	-	-	+	+	-	+	-	+	+
Tacheng Prefecture	laying hens fecal	15	+	+	-	-	-	-	+	-	-	-	+	+	-	+	-	+	+
Tacheng Prefecture	laying hens fecal	16	+	+	-	-	-	-	+	-	-	-	+	+	-	+	-	+	+
Tacheng Prefecture	laying hens fecal	17	+	+	-	-	-	-	+	-	-	-	+	+	-	+	-	+	+
Tacheng Prefecture	laying hens fecal	18	+	+	-	-	-	-	+	-	-	-	+	+	-	+	-	+	+
Tacheng Prefecture	laying hens fecal	19	+	+	-	-	-	-	+	-	-	-	+	+	-	+	-	-	+
Tacheng Prefecture	laying hens fecal	20	+	+	-	-	-	-	+	-	-	-	+	+	-	+	-	+	+
Tacheng Prefecture	laying hens fecal	21	+	+	-	-	-	-	+	-	-	-	+	+	-	+	-	+	+
Tacheng Prefecture	laying hens fecal	22	+	+	-	-	-	-	+	-	-	-	+	+	-	+	-	+	+
Tacheng Prefecture	laying hens fecal	23	+	+	-	-	-	-	+	-	-	-	+	+	-	+	-	+	+
Tacheng Prefecture	laying hens fecal	24	+	+	-	-	-	-	+	-	-	-	+	+	-	+	-	+	+
Tacheng Prefecture	laying hens fecal	25	+	+	-	-	-	-	+	-	-	-	+	+	-	+	-	+	+
Tacheng Prefecture	laying hens fecal	26	+	+	-	-	-	-	+	-	-	-	+	+	-	+	-	+	+
Tacheng Prefecture	laying hens fecal	27	+	+	-	-	-	-	+	-	-	-	+	+	-	+	-	+	+
Tacheng Prefecture	laying hens fecal	28	+	-	-	-	-	-	+	-	-	-	+	+	-	-	-	-	+
Tacheng Prefecture	laying hens fecal	29	+	-	-	-	-	-	+	-	-	-	+	+	-	-	-	+	+
Tacheng Prefecture	laying hens fecal	30	+	+	-	-	-	-	+	-	-	-	+	+	-	+	-	+	+
Tacheng Prefecture	laying hens fecal	31	+	-	-	-	-	-	+	-	-	-	+	+	-	-	-	+	+
Tacheng Prefecture	laying hens fecal	32	+	+	-	-	-	-	+	-	-	-	+	+	-	+	-	+	+
Tacheng Prefecture	laying hens fecal	33	+	+	-	-	-	-	+	-	-	-	+	+	-	+	-	+	+
Tacheng Prefecture	laying hens fecal	34	+	+	-	-	-	-	+	-	-	-	+	+	-	+	-	+	+
Tacheng Prefecture	laying hens fecal	35	+	+	-	-	-	-	+	-	-	-	+	+	-	+	-	+	+
Tacheng Prefecture	laying hens fecal	36	+	-	-	-	-	-	+	-	-	-	+	+	-	-	-	+	+
Tacheng Prefecture	laying hens fecal	37	+	+	-	-	-	-	+	-	-	-	+	+	-	+	-	+	+
Tacheng Prefecture	laying hens fecal	38	+	+	-	-	-	-	+	-	-	-	+	+	-	+	-	+	+
Tacheng Prefecture	laying hens fecal	39	+	+	-	-	-	-	+	-	-	-	+	+	-	+	-	+	+
Tacheng Prefecture	laying hens fecal	40	+	+	-	-	-	-	+	-	-	-	+	+	-	+	-	+	+
Tacheng Prefecture	laying hens fecal	41	+	+	-	-	-	-	+	-	-	-	+	+	-	+	-	+	+
Tacheng Prefecture	laying hens fecal	42	+	+	-	-	-	-	+	-	-	-	+	+	-	+	-	+	+
Tacheng Prefecture	laying hens fecal	43	+	-	-	-	-	-	+	-	-	-	+	+	-	-	-	+	+
Tacheng Prefecture	laying hens fecal	44	+	+	-	-	-	-	+	-	-	-	+	+	-	-	-	+	+
Tacheng Prefecture	laying hens fecal	45	+	-	-	-	-	-	+	-	-	-	+	+	-	+	-	+	+
Tacheng Prefecture	laying hens fecal	46	+	+	-	-	-	-	+	-	-	-	+	+	-	+	-	+	+
Tacheng Prefecture	laying hens fecal	47	+	+	-	-	-	-	+	-	-	-	+	+	-	+	-	+	+
Tacheng Prefecture	laying hens fecal	48	+	+	-	-	-	-	+	-	-	-	+	+	-	+	-	+	+
Tacheng Prefecture	laying hens fecal	49	+	+	-	-	-	-	+	-	-	-	+	+	-	+	-	+	+
Tacheng Prefecture	laying hens fecal	50	+	+	-	-	-	-	+	-	-	-	+	+	-	+	-	+	+
Tacheng Prefecture	laying hens fecal	51	+	+	-	-	-	-	+	-	-	-	+	+	-	+	-	+	+
Tacheng Prefecture	laying hens fecal	52	+	-	-	-	-	-	+	-	-	-	+	+	-	+	-	+	+
Tacheng Prefecture	laying hens fecal	53	+	-	-	-	-	-	+	-	-	-	+	+	-	-	-	+	+
Tacheng Prefecture	laying hens fecal	54	+	+	-	-	-	-	+	-	-	-	+	+	-	+	-	+	+
Tacheng Prefecture	laying hens fecal	55	+	+	-	-	-	-	+	-	-	-	+	+	-	+	-	+	+
Tacheng Prefecture	laying hens fecal	56	+	-	-	-	-	-	+	-	-	-	+	+	-	-	-	+	+
Tacheng Prefecture	laying hens fecal	57	+	+	-	-	-	-	+	-	-	-	+	+	-	+	-	-	-
Tacheng Prefecture	laying hens fecal	58	+	+	-	-	-	-	+	-	-	-	+	+	-	-	-	+	+
Tacheng Prefecture	laying hens fecal	59	+	+	-	-	-	-	+	-	-	-	+	+	-	+	-	-	+
Tacheng Prefecture	laying hens fecal	60	+	+	-	-	-	-	+	-	-	-	+	+	-	-	+	+	+
Tacheng Prefecture	laying hens fecal	61	+	+	-	-	-	-	+	-	-	-	+	+	-	-	+	+	+
Tacheng Prefecture	laying hens fecal	62	+	+	-	-	-	-	+	-	-	-	+	+	-	+	-	+	+
Tacheng Prefecture	laying hens fecal	63	+	+	-	-	-	-	+	-	-	-	+	+	-	-	+	+	+
Tacheng Prefecture	laying hens fecal	64	+	+	-	-	-	-	+	-	-	-	+	+	-	+	-	+	+
Tacheng Prefecture	laying hens fecal	65	+	+	-	-	-	-	+	-	-	-	+	+	-	-	+	+	+
Tacheng Prefecture	laying hens fecal	66	+	+	-	-	-	-	+	-	-	-	+	+	-	+	-	+	+
Tacheng Prefecture	laying hens fecal	67	+	+	-	-	-	-	+	-	-	-	+	+	-	-	+	+	+
Tacheng Prefecture	laying hens fecal	68	+	+	-	-	-	-	+	-	-	-	+	+	-	+	-	+	+
Tacheng Prefecture	laying hens fecal	69	+	+	-	-	-	-	+	-	-	-	+	+	-	+	-	+	+
Tacheng Prefecture	laying hens fecal	70	+	+	-	-	-	-	+	-	-	-	+	+	-	+	-	+	+
Tacheng Prefecture	laying hens fecal	71	+	+	-	-	-	-	+	-	-	-	+	+	-	-	+	+	+
Tacheng Prefecture	laying hens fecal	72	+	+	-	-	-	-	+	-	-	-	+	+	-	+	-	+	+
Tacheng Prefecture	laying hens fecal	73	+	+	-	-	-	-	+	-	-	-	+	+	-	-	-	+	+
Tacheng Prefecture	laying hens fecal	74	+	+	-	-	-	-	+	-	-	-	+	+	-	+	-	+	+
Tacheng Prefecture	laying hens fecal	75	+	+	-	-	-	-	+	-	-	-	+	+	-	+	-	+	+
Tacheng Prefecture	laying hens fecal	76	+	+	-	-	-	-	+	-	-	-	+	+	-	+	-	+	+
Tacheng Prefecture	laying hens fecal	77	+	+	-	-	-	-	+	-	-	-	+	+	-	+	-	+	+
Tacheng Prefecture	laying hens fecal	78	+	+	-	-	-	-	+	-	-	-	+	+	-	-	+	+	+
Tacheng Prefecture	laying hens fecal	79	+	+	-	-	-	-	+	-	-	-	+	+	-	-	+	-	+
Tacheng Prefecture	laying hens fecal	80	+	+	-	-	-	-	+	-	-	-	+	+	-	+	-	+	+
Tacheng Prefecture	laying hens fecal	81	+	+	-	-	-	-	+	-	-	-	+	-	-	+	-	+	+
Tacheng Prefecture	laying hens fecal	82	+	+	-	-	-	-	+	-	-	-	-	-	-	+	-	+	+
Tacheng Prefecture	laying hens fecal	83	+	+	-	-	-	-	+	-	-	-	+	-	-	+	-	+	+
Tacheng Prefecture	laying hens fecal	84	+	+	-	-	-	-	+	-	-	-	+	+	-	+	-	+	+
Tacheng Prefecture	laying hens fecal	85	+	+	-	-	-	-	+	-	-	-	+	+	-	+	-	+	+
Tacheng Prefecture	laying hens fecal	86	+	+	-	-	-	-	+	-	-	-	+	+	-	+	-	+	+
Tacheng Prefecture	laying hens fecal	87	+	+	-	-	-	-	+	-	-	-	+	+	-	+	-	+	+
Tacheng Prefecture	laying hens fecal	88	+	+	-	-	-	-	+	-	-	-	+	+	-	+	-	+	+
Tacheng Prefecture	laying hens fecal	89	+	+	-	-	-	-	+	-	-	-	+	+	-	-	-	+	+
Tacheng Prefecture	laying hens fecal	90	+	+	-	-	-	-	+	-	-	-	+	-	-	+	-	+	+
Tacheng Prefecture	laying hens fecal	91	+	+	-	-	-	-	+	-	-	-	+	+	-	-	-	+	+
Tacheng Prefecture	laying hen farm environment	92	+	+	-	-	-	-	+	-	-	-	+	+	-	+	-	+	-
Tacheng Prefecture	laying hens fecal	93	+	+	-	-	-	-	+	-	-	-	+	+	-	+	-	+	+
Tacheng Prefecture	laying hens fecal	94	+	+	-	-	-	-	+	-	-	-	+	+	-	-	-	+	+
Tacheng Prefecture	laying hens fecal	95	+	+	-	-	-	-	+	+	-	-	+	+	-	+	+	+	+
Tacheng Prefecture	laying hens fecal	96	+	-	-	-	-	-	+	-	-	-	+	+	-	-	-	-	+
Tacheng Prefecture	laying hens fecal	97	+	+	-	-	-	-	+	-	-	-	+	+	-	+	-	+	+
Tacheng Prefecture	laying hens fecal	98	+	+	-	-	-	-	+	-	-	-	+	+	-	+	+	-	+
Tacheng Prefecture	laying hens fecal	99	+	+	-	-	-	-	+	+	-	-	-	+	-	+	+	+	+
Tacheng Prefecture	laying hens fecal	100	+	+	-	-	-	-	+	-	-	-	+	+	-	+	-	+	+
Tacheng Prefecture	laying hens fecal	101	+	+	-	-	-	-	+	-	-	-	+	+	-	+	-	+	+
Tacheng Prefecture	laying hens fecal	102	+	+	-	-	-	-	+	-	-	-	+	+	-	+	-	+	+
Tacheng Prefecture	laying hens fecal	103	+	+	-	-	-	-	+	-	-	-	+	+	-	+	-	+	+
Tacheng Prefecture	laying hens fecal	104	+	+	-	-	-	-	+	-	-	-	+	+	-	+	-	+	+
Tacheng Prefecture	laying hens fecal	105	+	+	-	-	-	-	+	-	-	-	+	+	-	+	-	+	+
Tacheng Prefecture	laying hens fecal	106	+	+	-	-	-	-	+	-	-	-	+	+	-	+	+	-	+
Tacheng Prefecture	laying hens fecal	107	+	+	-	-	-	-	+	-	-	-	+	+	-	+	+	-	+
Tacheng Prefecture	laying hens fecal	108	+	+	-	-	-	-	+	-	-	-	+	+	-	-	-	+	+
Tacheng Prefecture	laying hens fecal	109	+	+	-	-	-	-	+	-	-	-	+	+	-	+	-	+	+
Tacheng Prefecture	laying hens fecal	110	+	+	-	-	-	-	+	-	-	-	+	+	-	-	-	+	+
Tacheng Prefecture	laying hens fecal	111	+	+	-	-	-	-	+	-	-	-	+	+	-	+	-	+	+
Tacheng Prefecture	laying hens fecal	112	+	+	-	-	-	-	+	+	-	-	+	+	-	+	+	+	+
Tacheng Prefecture	laying hens fecal	113	+	+	-	-	-	-	+	-	-	-	+	+	-	+	-	-	-
Tacheng Prefecture	laying hens fecal	114	+	+	-	-	-	-	+	+	-	-	+	+	-	+	+	+	+
Tacheng Prefecture	laying hens fecal	115	+	+	-	-	-	-	+	-	-	-	+	+	-	+	-	+	+
Tacheng Prefecture	laying hens fecal	116	+	+	-	-	-	-	+	-	-	-	+	+	-	+	-	+	+
Tacheng Prefecture	laying hens fecal	117	+	+	-	-	-	-	+	+	-	-	+	+	-	+	+	+	+
Tacheng Prefecture	laying hens fecal	118	+	+	-	-	-	-	+	-	-	-	+	+	-	+	+	-	+
Tacheng Prefecture	laying hens fecal	119	+	+	-	-	-	-	+	-	-	-	+	+	-	+	-	+	+
Bortala Mongol Autonomous Prefecture	cattle fecal	120	+	+	-	-	-	-	+	-	-	-	+	+	-	-	-	+	+
Bortala Mongol Autonomous Prefecture	cattle fecal	121	+	+	-	-	-	-	-	-	-	-	+	+	-	+	-	+	+
Changji Hui Autonomous Prefecture	laying hens fecal	122	+	+	+	-	-	-	-	-	-	-	+	+	-	+	-	-	+
Changji Hui Autonomous Prefecture	laying hens fecal	123	+	+	-	-	-	-	+	-	-	-	+	+	-	-	+	-	+
Changji Hui Autonomous Prefecture	laying hens fecal	124	+	+	+	+	-	-	+	-	-	-	-	+	-	-	+	-	+
Changji Hui Autonomous Prefecture	laying hens fecal	125	+	+	+	+	-	-	+	-	-	-	-	+	-	-	+	-	+
Changji Hui Autonomous Prefecture	laying hens fecal	126	+	-	+	+	-	-	+	-	-	-	-	+	-	-	+	-	+
Changji Hui Autonomous Prefecture	laying hens fecal	127	+	+	-	-	-	-	-	-	-	-	-	-	-	-	+	+	+
Changji Hui Autonomous Prefecture	laying hens fecal	128	+	+	+	-	-	-	+	+	-	-	-	-	-	+	+	-	+
Changji Hui Autonomous Prefecture	laying hens fecal	129	+	+	+	-	-	-	+	+	-	-	-	+	-	+	+	+	+
Changji Hui Autonomous Prefecture	laying hens fecal	130	+	-	-	+	-	-	+	-	+	+	-	+	-	-	+	-	+
Changji Hui Autonomous Prefecture	laying hens fecal	131	+	+	+	-	-	-	-	+	+	+	-	+	-	+	+	+	+
Changji Hui Autonomous Prefecture	laying hens fecal	132	+	-	-	-	-	-	+	-	-	-	+	+	-	-	-	+	+
Changji Hui Autonomous Prefecture	laying hens fecal	133	+	-	-	-	-	-	+	-	+	-	+	+	-	+	-	+	+
Changji Hui Autonomous Prefecture	laying hens fecal	134	+	+	+	-	-	-	+	+	+	+	+	+	-	+	+	+	+
Changji Hui Autonomous Prefecture	swines fecal	135	+	+	-	-	-	-	+	-	-	-	+	+	-	-	-	+	+
Changji Hui Autonomous Prefecture	swines fecal	136	+	+	-	-	-	-	+	-	-	-	+	+	-	-	-	+	+
Changji Hui Autonomous Prefecture	swines fecal	137	+	+	-	-	-	-	+	-	-	-	+	+	-	-	-	+	+
Changji Hui Autonomous Prefecture	swines fecal	138	+	+	-	+	-	-	+	-	-	-	+	+	-	-	-	+	+
Changji Hui Autonomous Prefecture	swines fecal	139	+	+	-	+	-	-	+	-	-	-	+	+	-	-	-	-	+
Changji Hui Autonomous Prefecture	pigeon farm environment	140	+	+	-	-	-	-	+	-	-	-	+	-	-	-	+	-	+
